# Supplementary material for: Biallelic NDUFA9 variants cause a progressive neurodevelopmental disorder with prominent dystonia and mitochondrial complex I deficiency
Source: Brain Commun. 2025 Sep 23;7(5):fcaf369. doi: 10.1093/braincomms/fcaf369 (PMC12507085; doi:10.1093/braincomms/fcaf369)
Supplement: fcaf369_Supplementary_Data [file fcaf369_supplementary_data.zip]

Archive with 6 entries (6 files):
- Supplementary_Video_1.mp4
- Supplementary_Video_1_Legend.pdf
- Supplementary_File_1.xlsx
- Supplementary_File_2.pdf
- Supplementary_File_3.xlsx
- Supplementary_File_4.pdf
