# Supplementary material for: Biallelic NDUFA9 variants cause a progressive neurodevelopmental disorder with prominent dystonia and mitochondrial complex I deficiency
Source: Brain Commun. 2025 Sep 23;7(5):fcaf369. doi: 10.1093/braincomms/fcaf369 (PMC12507085; doi:10.1093/braincomms/fcaf369)
Supplement: fcaf369_Supplementary_Data [file fcaf369_supplementary_data.zip › Supplementary_File_1.xlsx]

## Sheet: Sheet1
Supplementary File 1. Detailed clinical, neuroradiological and genetic features of new and previously reported cases with NDUFA9-related mitochondrial disease.
Family	Family 1 (F1)		Family 2 (F2)		Family 3 (F3)	Family 4 (F4)	Family 5 (F5)	Family 6 (F6)	Family 7 (F7)	Family 8 (F8)	Family 9 (F9)	Family 10 (F10)
Patient	P1	P2	P1	P2	P1	P1	P1	P1	P1	P1	P1	P1
Gender	Male	Male	Female	Female	Male	Female	Male	Male	Male	Male	Male	Female
Age at onset	18 months	26 months	4 years	8 years	7 months	N/A	3 months	2.5 years	Neonatal	7 years	Neonatal period (27th day after birth)	9 years
Age at last assessment	19 years	13 years (death)	8 years	12 years	8 months (death)	2.5 years	33 months	15 years	1 month (death)	Mid-40s	4 months (death)	26 years
Ethnicity	Algerian	Algerian	Iranian (Baloch)	Iranian (Baloch)	White British	Iranian (Baloch)	Indian	Afghan	Iraqi (Kurdish)	Chinese	Iranian (Turkish origin)	Indian
Parental consanguinity	Yes	Yes	Yes	Yes	No	Yes	Yes	Yes	Yes	No	Yes	Yes
Family history	Yes. Brother affected (Case F1-P2).	Yes. Brother affected (Case F1-P1).	Yes. First cousin affected (Case F2-P2).	Yes. First cousin affected (Case F2-P1)	No	No	Uncertain. Elder sibling died from congenital heart disease (genotype not known).	No	No (only child)	No	No (only child)	No (only child)
	One older brother had one isolated seizure at age 20 (normal brain MRI and EEG).	One older brother had one isolated seizure at age 20 (normal brain MRI and EEG).
Perinatal history	Preterm birth (36 weeks).	Preterm birth (36 weeks).	Normal vaginal delivery (40 weeks).	Normal vaginal delivery (40 weeks)	Preterm birth (246 weeks) due to maternal UTI.	Full-term birth.	Full-term birth (39 weeks).	Full-term birth.	Full-term birth (41 weeks).	Uneventful pregnancy.	Uneventful pregnancy.	Normal birth.
	Cyanosis and respiratory distress at birth (meconium aspiration syndrome).	Axial hypotonia at birth.	Length (birth): 50 cm	Length (birth): 50 cm	Weight (birth): 0.74 kg.	Microcephaly.	Weight (birth): 3.0 kg.	Caesarean section.	Weight (birth): 3.04 kg.	Full-term birth.	Full-term birth.
		Bradycardia at birth.	Weight (birth): 3.3 kg	Weight (birth): 2.7 kg	Ventilation for 27 days after birth.			Weight (birth): 2.4 kg.	HC (birth): 33.8 cm.	Normal vaginal delivery.	Normal vaginal delivery.
			HC (birth): 33 cm	HC (birth): 34.5 cm					Mildly “depressed” child at birth.		Weight (birth): 2.9 kg.
											HC (birth): 35 cm.
											Jaundice.
											Transient tachypnoea.
Neurodevelopmental disorder	Yes.	Yes.	Yes.	Yes.	Yes.	Yes.	Yes.	Yes.	N/A	No	Yes	No
	Motor delay (unsupported sitting at 12 months; unsupported walking at 20 months).	Motor delay (unsupported sitting at 10 months; he never attained unsupported walking).	Motor delay (she never attained unsupported sitting or walking).	Motor delay (unsupported sitting at 8 months; walking at 18 months).	Motor delay (he never attained unsupported sitting).	Motor delay (she never attained unsupported sitting or walking).	Motor delay (he never attained unsupported sitting or walking).	Speech and language delay.
	Speech and language delay (first words at 20 months).	Speech and language delay (first words at 16 months).	Speech and language disorder (she never developed speech).	Speech and language delay (first words at 18 months).		Speech and language disorder (she never developed speech).	Speech and language delay.
Symptom at onset	Tiptoe walking on the right; frequent falls.	Right hand posturing.	Seizures. Motor and speech and language regression since age 4.	Seizures.	Regression (loss of smiling).	Regression	Status epilepticus, respiratory insufficiency and cardiac arrest during pneumonia.	Regression (2.5 years)	Combined respiratory/metabolic acidosis due to severe lactic acidaemia.	Right hand dystonia (no trigger).	Poor sucking.	Cervical dystonia
											Tachypnoea.
											Episodes of cyanosis.
Clinical manifestations	Intellectual disability (moderate).	Intellectual disability (moderate).	Small body size (at age 8, height: 109 cm, weight 19 kg).	Small body size (at age 12, height: 129 cm, weight 23 kg).	Generalised dystonia.	Microcephaly.	Hypotonia in infancy.	Small body size (at age 15, height: 150 cm, weight 35 kg).	Hearing loss.	Dystonia (right upper limb, right lower limb, left upper limb).	Episodes of cyanosis.	Generalised dystonia with facial (frontalis muscle, blepharospasm, perioral and lingual), cervical, laryngeal (adductor-type), finger and toe involvement.
	Motor and speech and language regression (loss of ambulation at age 4-5; anarthria).	Motor and speech and language regression (head drops, axial hypotonia; anarthria).	Hypotonia in infancy.	Hypotonia in infancy.	Hyperreflexia.	Hypotonia in infancy.	Intellectual disability (severe).	Ptosis.	Apnoea.	Dysphagia.	Jerks.	Poor scholastic performance.
	Feeding difficulties.	Failure to thrive/Feeding difficulties.	Intellectual disability (severe).	Intellectual disability (moderate).	Nystagmus.	Intellectual disability (severe).	Failure to thrive/Feeding difficulties.	Myopia.	Retinitis pigmentosa.	Dysarthria.	Respiratory arrest (58th day after birth).
	Sialorrhea.	Generalised dystonia.	Failure to thrive/Feeding difficulties.	Sialorrhea.	Seizures (since age 7 months, generalised tonic-clonic, myoclonic and tonic seizures).	Generalised dystonia.	Generalised dystonia.	Strabismus.	Muscle hypertonia.	Sensorimotor polyneuropathy.	Nystagmus.
	Generalised dystonia (dystonia started in the distal lower limbs and became generalised at age 9).	Strabismus.	Sialorrhea.	Failure to thrive/Feeding difficulties.	Grade III retinopathy of prematurity.	Sialorrhea.	Spasticity.	Stuttering.	Limb choreo-dystonia.		Spastic paraplegia.
	Strabismus.	Scoliosis.	Generalised dystonia (dystonia started in the distal lower limbs and then became generalised).	Stuttering.	Grade I IVH bilaterally.	Failure to thrive.	Hyperreflexia.	Generalised dystonia.	Respiratory insufficiency (cause of death).		Low level of consciousness.
	Limb spasticity.	Hemibody spasticity.	Limb spasticity.	Generalised dystonia.	Breath holding during feeding.	Limb spasticity.	Muscle weakness.	Limb spasticity.			Dyspnoea.
	Hyperreflexia.	Limb contractures.	Muscle weakness.	Limb spasticity.	Cow's milk protein intolerance.	Muscle weakness.	Seizures (since age 3 months, tonic seizures) with status epilepticus, respiratory insufficiency and cardiac arrest during pneumonia.	Single tonic seizures (age 15).			Respiratory insufficiency (cause of death).
	Muscle weakness.	Hyperreflexia.	Muscle atrophy.	Muscle weakness.		Muscle atrophy.		Feeding difficulties.
	Muscle atrophy.	Babinski sign.	Seizures (since age 4 years, tonic seizures).	Muscle atrophy.		Ataxia.		Severe constipation.
	Limb contractures.	Muscle weakness.	Behavioural issues.	Gait ataxia.
	Seizures (since age 2.5 years, focal motor seizures with faciobrachial predominance, initially continuous in nature and then evolving into generalised seizures on occasions).	Muscle atrophy.	Bladder incontinence.	Scoliosis.
	Bladder incontinence.	Seizures (since age 4-5 years, focal motor and generalised seizures).	Bowel incontinence.	Seizures (since age 3 years, tonic seizures).
	Bowel incontinence.	Self-injurious behaviours.	Recurrent infections.	Bladder incontinence.
	Vasomotor disorder in the feet.	Bladder incontinence.		Bowel incontinence.
		Bowel incontinence.		Recurrent infections.
		Recurrent infections.		Gait deterioration (since age 11).
		Respiratory issues.
		Vasomotor disorder in the feet.
Laboratory tests	Blood lactate: 22.2 ng/dl (n.v. 4.5-19.8).	Blood lactate: 2.13 ng/dl (n.v. 0.5-2.0).	Blood lactate: 37 mmol/L (n.v. <= 25).	Normal CK, MS-MS normal, urine organic acids.	Blood lactate: 7 mmol/L (n.v. 0.5-2.2).	N/A	Blood lactate: 25.28 mg/dl (n.v. 4.5-19.8).	N/A	Postpartum hyperlactatemia (>2.5 mM).§	Mild post-prandial lactate increase (3.3 mmol/L, n.v. <2.1).	High plasma ammonia (2.4 mg/L).§	Normal plasma and CSF lactate.
	CSF lactate: 16.1 ng/dl (n.v. 10-22).	CSF lactate: 2.37 mmol /l (n.v. 1.1-2.4).	Normal MS-MS, urine organic acids.		CSF lactate: 4.6 mmol/L (n.v. 1.1-2.8).		Blood alanine: 493.33 µM/L (n.v. 112-480).		Slightly decreased total carnitine.	Normal FBC, BGA, renal profile, liver profile, urine organic acids, plasma amino acids, CSF amino acids, CSF neurotransmitters and blood ammonia.	High plasma lactate (96 mg/dL).§
	Normal CK, copper, iron profile, white cell enzymes, blood smear.	Normal copper, iron profile, white cell enzymes.							Slightly elevated alanine value.		MS/MS: mild elevation of branched-chain amino acids, leucine, isoleucine, methionine, valine, malonyl carnitine/3-Hydroxybutyrylcarnitine, methylmalonyl/3-OH isovaleryl carnitine.
									Increased lactate/pyruvate ratio (>20).§		HPLC: abnormalities of serine, methionine, valine, leucine, isoleucine.
									Increased urine lactate.		High CSF lactate.
									Normal plasma and urine amino acids.
Brain MRI/MRS [Age at scan]	MRI: severe supratentorial WM volume loss, thin CC, severe brain atrophy, leukodystrophy with cystic rarefaction in the deep WM, multiple cortico-subcortical SA, severe bilateral caudate and putamen atrophy and symmetric SA [7 years].	MRI: bilateral asymmetric SA with foci of restricted diffusion and mild atrophy in caudate, putamen, globi pallidi, accumbens nuclei and thalamus, midbrain SA (periacqueductal and cerebral peduncles), pontine SA (central tegmental tracts) [4 years]	MRI: moderate supratentorial WM volume loss, thin CC, moderate brain atrophy, multiple cortico-subcortical SA, subcortical WM cystic rarefaction, severe atrophy and symmetric SA in caudate, putamen and accumbens nuclei [5 years].	MRI: bilateral asymmetric SA with foci of restricted diffusion and severe atrophy in putamen, caudate accumbens nuclei [3 years].	MRI: bilateral swelling and SA with foci of restricted diffusion and swelling of putamen, caudate and medial thalami, midbrain SA (cerebral peduncles), mild brain atrophy [6 months].	MRI: bilateral asymmetric swelling and SA of putamen and caudate and left globus pallidum; small SA in the mesial thalami [2 years].	MRI: supratentorial WM volume loss and signal alterations, multiple focal cortical-subcortical SA, bilateral SA of the caudate nuclei and putamina [5 months].	MRI: bilateral SA in the basal ganglia and periaqueductal gray matter and in cerebral peduncle [N/A].	MRI: supratentorial WM volume loss, bilateral SA and swelling of caudate nuclei, putamina and central thalami with focal thalamic area of restricted diffusion [6 days].	MRI: bilateral SA in the putamen and caudate, atrophy of left caudate nucleus.	MRI: marked brain atrophy with severe WM volume reduction with consequent ventricular dilatation, multiple subortical cavitations, bilateral BG atrophy [N/A]	MRI: bilateral atrophy and symmetrical SA of caudate nuclei and putaminay; no lactate peak at MRS [N/A]
	Follow-up MRI: progression of brain atrophy and leukodystrophy with cystic rarefaction with marked atrophy of BG [17 years].	Follow-up MRI: multiple cortico-subcortical SA and atrophy, leukodystrophy with cystic rarefaction in the deep WM, marked atrophy of BG and midbrain gray matter; right frontal cortical calcifications [12 years]								MRS: no lactate peak [N/A].		MRS: no abnormal peaks of brain metabolites [N/A].
Other instrumental investigations	Ophthalmological assessment: normal.	Ophthalmological assessment/FO: bilateral papillary pallor.	EEG: bilateral frontal slow waves.	EEG: scattered sharp waves.	First EEG: normal [7 months].	N/A	Early EEG: multifocal epileptic activity [3 and 4 months].	EMG/NCS: normal.	EEG: multifocal sharp waves, discontinuous pattern, no epileptic seizures.	EMG/NCS: axonal sensorimotor neuropathy.	EEG: seizure activity.	Muscle biopsy: no ragged red fibres; complex 1 activity was 20% than HC.
	EEG: slow backgroud activity with left-sided predominant epileptic abnormalities.	Fibroblasts: mitochondrial complex I deficiency.			Second EEG: multifocal epileptiform sharp wave discharges [8 months].		Late EEG: normal [14 months].	VEP: normal.	Muscle biopsy: complex 1 activity was 29% than HC.		Head CT: hydrocephalus, bilateral ventriculomegaly, diffusely diminished white matter density.
	VEP: normal.				Fibroblasts: complex 1 activity deficiency.				Fibroblasts: complex 1 activity was 11% than HC.
	EMG: normal.				Ecocardiography: PDA, PFO, bilateral grade 1 IVH
	Fibroblasts: mitochondrial complex I activity deficiency.
Variants NDUFA9	Homozygote	Homozygote	Homozygote	Homozygote	Compound heterozygote	Homozygote	Homozygote	Homozygote	Homozygote	Homozygote	Homozygote	Homozygote
(ENST00000266544.10; NM_005002.5)	c.1061G>A p.(Arg354Gln)	c.1061G>A p.(Arg354Gln)	c.1061G>A p.(Arg354Gln)	c.1061G>A p.(Arg354Gln)	c.1078C>G p.(Arg360Gly) [paternally inherited]	c.1061G>A p.(Arg354Gln)	c.710A>T p.(Lys237Ile)	c.1079G>T p.(Arg360Leu)	c.962G>C p.(Arg321Pro)	c.1078C>T p.(Arg360Cys)	c.1069C>G p.(Arg357Gly)	c.727G>A p.(Val243Ile)
					c.800G>T p.(Gly267Val) [maternally inherited]
Response to treatment	Seizures: partial response to Carbamazepine, Clonazepam and Levetiracetam.	Seizures: partial response to Carbamazepine, Clonazepam.	Seizures: no response to Levetiracetam, Clobazam, Phenytoin.	Seizures: response to Phenobarbital.	Seizures: Levetiracetam, Midazolam infusion.	N/A	Seizures: response to Levetiracetam and Clonazepam.	None.	N/A	Symptomatic treatment for dystonia without response.	Seizures: Levetiracetam. Phenobarbital.	Trihexyphenidyl (12 mg/day). Clonazepam (1 mg/day). Carnitine. Coenzyme Q10. Riboflavin. Thiamine. Vitamin E. Biotin.
	Dystonia: no response to Clonazepam.	Dystonia: mild response to Clonazepam.	Dystonia: mild response to Trihexyphenidyl.	Dystonia: response to Trihexyphenidyl.	Dystonia: trials of Clonidine, Gabapentin.		Dystonia: unclear response to Trihexyphenidyl.
References	This article	This article	This article	This article	This article	This article	This article	This article	van den Bosch et al., 2012	Baertling et al., 2018	Gholamipour Shirazi et al., 2022	Singh et al., 2023
									Baertling et al., 2018
Legend: BG = basal ganglia; CC = corpus callosum; CK = creatine kinase; F# = Family ID (Figure 1A); FO = fundus oculi; HC = head circumference; IVH = intraventricular hemorrhage; MRS = magnetic resonance spectroscopy; MS/MS = tandem mass spectrometry; N/A = not available; P# = Study participant ID (Figure 1A); PFO = patent foramen ovale; PDA = patent ductus arteriosus; SA = signal abnormalities; …
References:
1. van den Bosch BJ, Gerards M, Sluiter W, et al. Defective NDUFA9 as a novel cause of neonatally fatal complex I disease. J Med Genet. Jan 2012;49(1):10-5. doi:10.1136/jmedgenet-2011-100466
2. Baertling F, Sanchez-Caballero L, van den Brand MAM, et al. NDUFA9 point mutations cause a variable mitochondrial complex I assembly defect. Clin Genet. Jan 2018;93(1):111-118. doi:10.1111/cge.13089
3. Gholamipour Shirazi P, Heidari A, Farshadmoghadam H. Novel Missense Variation in NDUFA9 Gene in an Iranian Patient with Fatal Leigh Syndrome. Case Report. Iran J Pediatr. 2022;32(3):e115845. doi:10.5812/ijp-115845
4. Singh R, Padmanabha H, Arunachal G, Mailankody P, Mahale RR. Childhood-Onset Generalized Dystonia Due to NDUFA9 Gene Mutation: An Expansion of Mutations Causing Leigh's Syndrome. Ann Indian Acad Neurol. Jul-Aug 2023;26(4):606-608. doi:10.4103/aian.aian_274_23
