# Supplementary material for: Biallelic NDUFA9 variants cause a progressive neurodevelopmental disorder with prominent dystonia and mitochondrial complex I deficiency
Source: Brain Commun. 2025 Sep 23;7(5):fcaf369. doi: 10.1093/braincomms/fcaf369 (PMC12507085; doi:10.1093/braincomms/fcaf369)
Supplement: fcaf369_Supplementary_Data [file fcaf369_supplementary_data.zip › Supplementary_File_3.xlsx]

## Sheet: Sheet1
Supplementary File 3. Pathogenicity prediction and computational analysis of NDUFA9 variants detected in this study and previously reported cases.
Reference [Pedigree]	This article [F1,F2,F4]	This article [F3]	This article [F3]	This article [F5]	This article [F6]	van den Bosch et al., 2012 [F7]; Baertling et al., 2018 [F7]	Baertling et al., 2018 [F8]	Gholamipour Shirazi et al., 2022 [F9]	Singh et al., 2023 [F10]
Variant annotation
Genomic Position Change (GRCh38/hg38) (NC_000012.12)	12-4687035-G-A	12-4669817-G-T	12-4687052-C-G	12-4668511-A-T	12-4687053-G-T	12-4685324-G-C	12-4687052-C-T	12-4687043-C-G	12-4669744-G-A
Coding Sequence Change (ENST00000266544.10; NM_005002.5)	c.1061G>A	c.800G>T	c.1078C>G	c.710A>T	c.1079G>T	c.962G>C	c.1078C>T	c.1069C>G	c.727G>A
Protein Sequence Change (NP_004993.1)	R354Q (Arg354Gln)	G267V (Gly267Val)	R360G (Arg360Gly)	K237I (Lys237Ile)	R360L (Arg360Leu)	R321P (Arg321Pro)	R360C (Arg360Cys)	R357G (Arg357Gly)	V243I (Val243Ile)
Exon Number Position	11 of 11	8 of 11	11 of 11	7 of 11	11 of 11	10 of 11	11 of 11	11 of 11	8 of 11
Intron Number Position	N/A	N/A	N/A	N/A	N/A	N/A	N/A	N/A	N/A
Consequence	Missense	Missense	Missense	Missense	Missense	Missense	Missense	Missense	Missense
Zygosity	Homozygous	Heterozygous	Heterozygous	Homozygous	Homozygous	Homozygous	Homozygous	Homozygous	Homozygous
dbSNP ID	rs764064779	rs778470683	rs3210083	N/A	N/A	rs199592341	rs3210083	N/A	rs538700956
Variant frequency [het, hom]
gnomAD v4.1.0 (730,947 exomes and 76,215 genomes)	0.000003717 [6,0]	6.222e-7 [1,0]	6.195e-7 [1,0]	0.000002481 [4,0]	0.000001239 [2,0]	0.000001240 [2,0]	0.000009293 [15,0]	N/A	0.00002883 [46, 0]
ExAC v1.0 (60,706 exomes)	0.000008272 [1,0]	0.000008242 [1,0]	N/A	N/A	N/A	N/A	N/A	N/A	0.000025 [3,0]
BRAVO TOPMed Freeze 10 (150,899 genomes)	0.000008 [2,0]	N/A	N/A	N/A	N/A	N/A	N/A	N/A	0.000057 [15,0]
RGC (983,578 exomes)	N/A	N/A	N/A	N/A	N/A	N/A	N/A	N/A	N/A
Iranome (~800 exomes)	N/A	N/A	N/A	N/A	N/A	N/A	N/A	N/A	N/A
GME Variome (2,497 exomes)	N/A	N/A	N/A	N/A	N/A	N/A	N/A	N/A	N/A
jMorp (~38,000 genomes)	0.00009 [7,0]	N/A	N/A	N/A	N/A	N/A	0.000065 [5,0]	N/A	0.000039 [3,0]
KAVIAR (~13,200 genomes and ~64,600 exomes)	1.3e-05	1.3e-05	N/A	N/A	2.6e-05	6e-06	6e-06	N/A	2.6e-05
ESP6500 (6,503 exomes)	N/A	N/A	N/A	N/A	N/A	N/A	N/A	N/A	N/A
GenomeAsia 100k (1,739 genomes)	N/A	N/A	N/A	N/A	N/A	N/A	N/A	N/A	N/A
IndiGenomes (1,029 genomes)	N/A	N/A	N/A	N/A	N/A	N/A	N/A	N/A	N/A
SAGE (1,213 genomes and exomes)	N/A	N/A	N/A	N/A	N/A	N/A	N/A	N/A	0 [0,0]
ABraOM (1,171 exomes)	N/A	N/A	N/A	N/A	N/A	N/A	N/A	N/A	N/A
Geno2MP (~19,344 exomes)	N/A	N/A	N/A	N/A	N/A	N/A	N/A	N/A	N/A
In-house (UCL Queen Square) exome database "Koios" (35,574 exomes)	0.00002811 [1,1]	N/A	N/A	0.00002811 [1,0]	N/A	N/A	0.00011244 [4,0]	N/A	0.00005622 [2,0]
In silico predictive algorithms (score)
GERP (Franklin)	5.23	4.94	5.22	4.64	5.23	4.17	5.22	5.23	3.06
CADD Phred	29.2	33	24.5	26.1	23.6	26.6	27.9	25.6	18.98
DANN (Franklin)	Deleterious (1)	Deleterious (1)	Deleterious (1)	Deleterious (1)	Deleterious (1)	Deleterious (1)	Deleterious (1)	Deleterious (1)	Deleterious (0.99)
Polyphen-2	HumDiv, Probably damaging (1); HumVar, Probably damaging (0.95)	HumDiv, Probably damaging (1); HumVar, Probably damaging (1)	HumDiv, Probably damaging (1); HumVar, Probably damaging (0.99)	HumDiv, Probably damaging (1); HumVar, Probably damaging (0.99)	HumDiv, Probably damaging (0.9); HumVar, Probably damaging (0.99)	HumDiv, Probably damaging (1); HumVar, Benign (0.34)	HumDiv, Probably damaging (1); HumVar, Probably damaging (0.99)	HumDiv, Probably damaging (1); HumVar, Probably damaging (1)	HumDiv, Possibly damaging (0.55); HumVar, Benign (0.13)
SIFT 4G	Uncertain (0.005)	Deleterious (0)	Uncertain (0.006)	Uncertain (0.001)	Uncertain (0.008)	Uncertain (0.003)	Uncertain (0.001)	Deleterious (0)	Benign (0.37)
MutationTaster	Disease causing	Disease causing	Disease causing	Disease causing	Disease causing	Disease causing	Disease causing	Disease causing	Polymorphism
MetaLR	Deleterious (0.7)	Deleterious (0.91)	Deleterious (0.6)	Deleterious (0.59)	Benign (0.42)	Deleterious (0.69)	Deleterious (0.68)	Deleterious (0.76)	Benign (0.31)
REVEL	0.54	0.94	0.48	0.68	0.48	0.83	0.57	0.73	0.27
Variant interpretation
AMP/ACMG	Likely Pathogenic (PM2, PS3)	Pathogenic (PM2, PP3, PS3)	Likely Pathogenic (PM2, PM5, PS3)	VUS (PM2, PP3)	VUS (PM2, PM5)	VUS (PM2, PP3, PP5)	Likely Pathogenic (PP5, PM2)	VUS (PM2, PP3)	VUS (PM2)
Legend: AbraOM = Brazilian genomic variants (https://abraom.ib.usp.br/); AMP/ACGM = Association for Molecular Pathology/American College of Medical Genetics and Genomics; BRAVO TOPMed = The Trans-Omics for Precision Medicine (https://bravo.sph.umich.edu/); CADD = Combined Annotation Dependent Depletion (https://cadd.gs.washington.edu/snv); DANN = Deleterious Annotation of genetic variants using N…
References:
1. van den Bosch BJ, Gerards M, Sluiter W, et al. Defective NDUFA9 as a novel cause of neonatally fatal complex I disease. J Med Genet. Jan 2012;49(1):10-5. doi:10.1136/jmedgenet-2011-100466
2. Baertling F, Sanchez-Caballero L, van den Brand MAM, et al. NDUFA9 point mutations cause a variable mitochondrial complex I assembly defect. Clin Genet. Jan 2018;93(1):111-118. doi:10.1111/cge.13089
3. Gholamipour Shirazi P, Heidari A, Farshadmoghadam H. Novel Missense Variation in NDUFA9 Gene in an Iranian Patient with Fatal Leigh Syndrome. Case Report. Iran J Pediatr. 2022;32(3):e115845. doi:10.5812/ijp-115845
4. Singh R, Padmanabha H, Arunachal G, Mailankody P, Mahale RR. Childhood-Onset Generalized Dystonia Due to NDUFA9 Gene Mutation: An Expansion of Mutations Causing Leigh's Syndrome. Ann Indian Acad Neurol. Jul-Aug 2023;26(4):606-608. doi:10.4103/aian.aian_274_23
